# Supplementary material for: In-situ structure and catalytic mechanism of NiFe and CoFe layered double hydroxides during oxygen evolution
Source: Nat Commun. 2020 May 20;11:2522. doi: 10.1038/s41467-020-16237-1 (PMC7239861; doi:10.1038/s41467-020-16237-1)
Supplement: Supplementary file 2 — Supplementary CIF files [file 41467_2020_16237_MOESM2_ESM.zip]

Archive with 7 entries (7 files):
- alpha-CoFe-LDH-3R.cif
- alpha-NiFe-LDH-3R.cif
- gamma-CoFe-LDH.cif
- gamma-NiFe-LDH.cif
- gamma-NiOOH.cif
- MgAl-Hydrotalcite-1R.cif
- MgAl-Hydrotalcite-3R.cif
