# Supplementary material for: In-situ structure and catalytic mechanism of NiFe and CoFe layered double hydroxides during oxygen evolution
Source: Nat Commun. 2020 May 20;11:2522. doi: 10.1038/s41467-020-16237-1 (PMC7239861; doi:10.1038/s41467-020-16237-1)
Supplement: Supplementary file 2 — Supplementary CIF files [file 41467_2020_16237_MOESM2_ESM.zip › alpha-CoFe-LDH-3R.cif]

data_image0
_cell_length_a       12.5897
_cell_length_b       6.29484
_cell_length_c       23.0151
_cell_angle_alpha    90
_cell_angle_beta     90
_cell_angle_gamma    120

_symmetry_space_group_name_H-M    "P 1"
_symmetry_int_tables_number       1

loop_
  _symmetry_equiv_pos_as_xyz
  'x, y, z'

loop_
  _atom_site_label
  _atom_site_occupancy
  _atom_site_fract_x
  _atom_site_fract_y
  _atom_site_fract_z
  _atom_site_thermal_displace_type
  _atom_site_B_iso_or_equiv
  _atom_site_type_symbol
  Fe1      1.0000 0.55676  0.35700  0.21357  Biso   1.000  Fe
  Fe2      1.0000 0.05792  0.36150  0.20906  Biso   1.000  Fe
  Fe3      1.0000 0.47807  0.05499  0.54481  Biso   1.000  Fe
  Fe4      1.0000 0.97667  0.05556  0.54473  Biso   1.000  Fe
  Fe5      1.0000 0.14517  0.72531  0.87523  Biso   1.000  Fe
  Fe6      1.0000 0.64600  0.72292  0.87880  Biso   1.000  Fe
  C1       1.0000 0.97045  0.56084  0.37771  Biso   1.000  C
  C2       1.0000 0.63180  0.18445  0.71091  Biso   1.000  C
  C3       1.0000 0.39103  0.17233  0.04398  Biso   1.000  C
  H1       1.0000 0.46679  0.02755  0.12464  Biso   1.000  H
  H2       1.0000 0.38666  0.18199  0.30236  Biso   1.000  H
  H3       1.0000 0.47481  0.50513  0.12439  Biso   1.000  H
  H4       1.0000 0.39441  0.69517  0.30002  Biso   1.000  H
  H5       1.0000 0.71074  0.03071  0.12410  Biso   1.000  H
  H6       1.0000 0.63643  0.19764  0.30016  Biso   1.000  H
  H7       1.0000 0.71164  0.52978  0.12268  Biso   1.000  H
  H8       1.0000 0.65843  0.70068  0.30013  Biso   1.000  H
  H9       1.0000 0.97566  0.03951  0.11976  Biso   1.000  H
  H10      1.0000 0.89711  0.22210  0.29675  Biso   1.000  H
  H11      1.0000 0.99307  0.54745  0.12031  Biso   1.000  H
  H12      1.0000 0.89823  0.70650  0.29455  Biso   1.000  H
  H13      1.0000 0.23091  0.03545  0.12537  Biso   1.000  H
  H14      1.0000 0.13359  0.20233  0.29799  Biso   1.000  H
  H15      1.0000 0.22373  0.51613  0.12337  Biso   1.000  H
  H16      1.0000 0.12948  0.66603  0.29918  Biso   1.000  H
  H17      1.0000 0.26367  0.18738  0.37899  Biso   1.000  H
  H18      1.0000 0.23879  0.92391  0.37836  Biso   1.000  H
  H19      1.0000 0.77455  0.96760  0.37595  Biso   1.000  H
  H20      1.0000 0.80881  0.76139  0.37653  Biso   1.000  H
  H21      1.0000 0.74098  0.30372  0.37807  Biso   1.000  H
  H22      1.0000 0.64641  0.40148  0.37812  Biso   1.000  H
  H23      1.0000 0.05289  0.05337  0.37871  Biso   1.000  H
  H24      1.0000 0.09615  0.34924  0.37857  Biso   1.000  H
  H25      1.0000 0.38937  0.73930  0.45587  Biso   1.000  H
  H26      1.0000 0.33528  0.91167  0.63653  Biso   1.000  H
  H27      1.0000 0.37710  0.17897  0.45694  Biso   1.000  H
  H28      1.0000 0.33017  0.40876  0.63253  Biso   1.000  H
  H29      1.0000 0.65345  0.72481  0.45633  Biso   1.000  H
  H30      1.0000 0.56303  0.88982  0.63161  Biso   1.000  H
  H31      1.0000 0.63155  0.20347  0.45529  Biso   1.000  H
  H32      1.0000 0.55548  0.35563  0.63284  Biso   1.000  H
  H33      1.0000 0.90877  0.73998  0.45698  Biso   1.000  H
  H34      1.0000 0.81282  0.88521  0.63141  Biso   1.000  H
  H35      1.0000 0.89697  0.23034  0.45591  Biso   1.000  H
  H36      1.0000 0.79751  0.38235  0.63044  Biso   1.000  H
  H37      1.0000 0.13918  0.70867  0.46271  Biso   1.000  H
  H38      1.0000 0.05614  0.91868  0.63438  Biso   1.000  H
  H39      1.0000 0.13989  0.22865  0.45954  Biso   1.000  H
  H40      1.0000 0.03655  0.37591  0.63522  Biso   1.000  H
  H41      1.0000 0.02264  0.62038  0.70807  Biso   1.000  H
  H42      1.0000 0.89786  0.37814  0.71165  Biso   1.000  H
  H43      1.0000 0.46010  0.65151  0.71078  Biso   1.000  H
  H44      1.0000 0.44462  0.38976  0.71115  Biso   1.000  H
  H45      1.0000 0.09691  0.15922  0.71498  Biso   1.000  H
  H46      1.0000 0.95580  0.96462  0.71330  Biso   1.000  H
  H47      1.0000 0.75605  0.65519  0.71146  Biso   1.000  H
  H48      1.0000 0.72247  0.87853  0.71059  Biso   1.000  H
  H49      1.0000 0.04187  0.41077  0.78825  Biso   1.000  H
  H50      1.0000 0.00191  0.58663  0.96691  Biso   1.000  H
  H51      1.0000 0.05730  0.89574  0.78870  Biso   1.000  H
  H52      1.0000 0.98999  0.06941  0.96507  Biso   1.000  H
  H53      1.0000 0.32701  0.40899  0.78795  Biso   1.000  H
  H54      1.0000 0.22754  0.55225  0.96218  Biso   1.000  H
  H55      1.0000 0.31042  0.89154  0.78550  Biso   1.000  H
  H56      1.0000 0.23408  0.05270  0.96320  Biso   1.000  H
  H57      1.0000 0.56665  0.38495  0.78892  Biso   1.000  H
  H58      1.0000 0.48071  0.53740  0.96563  Biso   1.000  H
  H59      1.0000 0.57342  0.88745  0.78951  Biso   1.000  H
  H60      1.0000 0.46982  0.03829  0.96219  Biso   1.000  H
  H61      1.0000 0.80376  0.38990  0.79363  Biso   1.000  H
  H62      1.0000 0.72487  0.57453  0.96764  Biso   1.000  H
  H63      1.0000 0.80668  0.88440  0.79243  Biso   1.000  H
  H64      1.0000 0.71230  0.04729  0.96762  Biso   1.000  H
  H65      1.0000 0.73014  0.77894  0.04881  Biso   1.000  H
  H66      1.0000 0.61055  0.51657  0.04486  Biso   1.000  H
  H67      1.0000 0.32083  0.68442  0.04380  Biso   1.000  H
  H68      1.0000 0.27187  0.38823  0.04195  Biso   1.000  H
  H69      1.0000 0.10572  0.54283  0.04292  Biso   1.000  H
  H70      1.0000 0.13086  0.80569  0.04476  Biso   1.000  H
  H71      1.0000 0.58955  0.06326  0.04470  Biso   1.000  H
  H72      1.0000 0.72433  0.27776  0.04576  Biso   1.000  H
  Co1      1.0000 0.30772  0.85899  0.21306  Biso   1.000  Co
  Co2      1.0000 0.30722  0.35618  0.21293  Biso   1.000  Co
  Co3      1.0000 0.55746  0.85779  0.21238  Biso   1.000  Co
  Co4      1.0000 0.80552  0.85731  0.20898  Biso   1.000  Co
  Co5      1.0000 0.80659  0.35883  0.20876  Biso   1.000  Co
  Co6      1.0000 0.05748  0.85775  0.20939  Biso   1.000  Co
  Co7      1.0000 0.22635  0.55467  0.54943  Biso   1.000  Co
  Co8      1.0000 0.22823  0.05789  0.54840  Biso   1.000  Co
  Co9      1.0000 0.47618  0.55046  0.54240  Biso   1.000  Co
  Co10     1.0000 0.72652  0.55187  0.54314  Biso   1.000  Co
  Co11     1.0000 0.72573  0.05102  0.54326  Biso   1.000  Co
  Co12     1.0000 0.97614  0.55413  0.54697  Biso   1.000  Co
  Co13     1.0000 0.89621  0.22941  0.88037  Biso   1.000  Co
  Co14     1.0000 0.89589  0.72655  0.87990  Biso   1.000  Co
  Co15     1.0000 0.14716  0.22713  0.87400  Biso   1.000  Co
  Co16     1.0000 0.39677  0.22487  0.87495  Biso   1.000  Co
  Co17     1.0000 0.39614  0.72209  0.87523  Biso   1.000  Co
  Co18     1.0000 0.64559  0.22231  0.87900  Biso   1.000  Co
  O1       1.0000 0.47412  0.03361  0.16725  Biso   1.000  O
  O2       1.0000 0.39676  0.19881  0.25999  Biso   1.000  O
  O3       1.0000 0.47672  0.51812  0.16705  Biso   1.000  O
  O4       1.0000 0.39117  0.69108  0.25774  Biso   1.000  O
  O5       1.0000 0.72093  0.02287  0.16613  Biso   1.000  O
  O6       1.0000 0.63812  0.19618  0.25729  Biso   1.000  O
  O7       1.0000 0.71429  0.51351  0.16514  Biso   1.000  O
  O8       1.0000 0.64071  0.68270  0.25818  Biso   1.000  O
  O9       1.0000 0.97483  0.03693  0.16203  Biso   1.000  O
  O10      1.0000 0.89779  0.20284  0.25442  Biso   1.000  O
  O11      1.0000 0.97856  0.52208  0.16242  Biso   1.000  O
  O12      1.0000 0.89190  0.69567  0.25212  Biso   1.000  O
  O13      1.0000 0.22469  0.02497  0.16780  Biso   1.000  O
  O14      1.0000 0.13468  0.19495  0.25526  Biso   1.000  O
  O15      1.0000 0.21958  0.51793  0.16607  Biso   1.000  O
  O16      1.0000 0.13802  0.67810  0.25669  Biso   1.000  O
  O17      1.0000 0.94443  0.73851  0.37792  Biso   1.000  O
  O18      1.0000 0.88166  0.33267  0.37658  Biso   1.000  O
  O19      1.0000 0.08434  0.61099  0.37846  Biso   1.000  O
  O20      1.0000 0.30808  0.09499  0.37960  Biso   1.000  O
  O21      1.0000 0.73714  0.78813  0.37567  Biso   1.000  O
  O22      1.0000 0.65055  0.25021  0.37790  Biso   1.000  O
  O23      1.0000 0.12427  0.22504  0.37876  Biso   1.000  O
  O24      1.0000 0.39238  0.73094  0.49802  Biso   1.000  O
  O25      1.0000 0.32063  0.89628  0.59468  Biso   1.000  O
  O26      1.0000 0.39291  0.20717  0.49904  Biso   1.000  O
  O27      1.0000 0.31433  0.39341  0.59039  Biso   1.000  O
  O28      1.0000 0.64273  0.71621  0.49849  Biso   1.000  O
  O29      1.0000 0.55609  0.88626  0.58893  Biso   1.000  O
  O30      1.0000 0.63516  0.20904  0.49817  Biso   1.000  O
  O31      1.0000 0.55766  0.37450  0.59030  Biso   1.000  O
  O32      1.0000 0.89939  0.73446  0.49940  Biso   1.000  O
  O33      1.0000 0.81544  0.89202  0.58864  Biso   1.000  O
  O34      1.0000 0.89720  0.21627  0.49836  Biso   1.000  O
  O35      1.0000 0.80770  0.38478  0.58818  Biso   1.000  O
  O36      1.0000 0.14406  0.72150  0.50515  Biso   1.000  O
  O37      1.0000 0.05855  0.89918  0.59221  Biso   1.000  O
  O38      1.0000 0.13877  0.22099  0.50231  Biso   1.000  O
  O39      1.0000 0.05331  0.37270  0.59373  Biso   1.000  O
  O40      1.0000 0.54330  0.23284  0.71008  Biso   1.000  O
  O41      1.0000 0.60789  0.95472  0.71029  Biso   1.000  O
  O42      1.0000 0.74670  0.36297  0.71199  Biso   1.000  O
  O43      1.0000 0.98821  0.44267  0.71147  Biso   1.000  O
  O44      1.0000 0.39661  0.47459  0.71044  Biso   1.000  O
  O45      1.0000 0.03903  0.98289  0.71274  Biso   1.000  O
  O46      1.0000 0.79054  0.83800  0.71164  Biso   1.000  O
  O47      1.0000 0.06168  0.40427  0.82938  Biso   1.000  O
  O48      1.0000 0.98890  0.57142  0.92442  Biso   1.000  O
  O49      1.0000 0.06327  0.88632  0.83102  Biso   1.000  O
  O50      1.0000 0.98402  0.06610  0.92287  Biso   1.000  O
  O51      1.0000 0.31410  0.39212  0.83015  Biso   1.000  O
  O52      1.0000 0.22580  0.56316  0.91957  Biso   1.000  O
  O53      1.0000 0.30675  0.88628  0.82777  Biso   1.000  O
  O54      1.0000 0.22742  0.04733  0.92053  Biso   1.000  O
  O55      1.0000 0.56816  0.40449  0.83133  Biso   1.000  O
  O56      1.0000 0.48408  0.55907  0.92322  Biso   1.000  O
  O57      1.0000 0.56736  0.88295  0.83218  Biso   1.000  O
  O58      1.0000 0.47682  0.05189  0.91982  Biso   1.000  O
  O59      1.0000 0.81175  0.39304  0.83607  Biso   1.000  O
  O60      1.0000 0.72584  0.56233  0.92496  Biso   1.000  O
  O61      1.0000 0.80867  0.89102  0.83521  Biso   1.000  O
  O62      1.0000 0.72572  0.04282  0.92571  Biso   1.000  O
  O63      1.0000 0.46957  0.40742  0.04456  Biso   1.000  O
  O64      1.0000 0.27399  0.10173  0.04259  Biso   1.000  O
  O65      1.0000 0.42852  0.01186  0.04501  Biso   1.000  O
  O66      1.0000 0.70520  0.60493  0.04597  Biso   1.000  O
  O67      1.0000 0.24694  0.51630  0.04235  Biso   1.000  O
  O68      1.0000 0.06074  0.63408  0.04380  Biso   1.000  O
  O69      1.0000 0.67598  0.09794  0.04481  Biso   1.000  O
