# Supplementary material for: In-situ structure and catalytic mechanism of NiFe and CoFe layered double hydroxides during oxygen evolution
Source: Nat Commun. 2020 May 20;11:2522. doi: 10.1038/s41467-020-16237-1 (PMC7239861; doi:10.1038/s41467-020-16237-1)
Supplement: Supplementary file 2 — Supplementary CIF files [file 41467_2020_16237_MOESM2_ESM.zip › alpha-NiFe-LDH-3R.cif]

data_image0
_cell_length_a       12.4043
_cell_length_b       6.20213
_cell_length_c       23.0052
_cell_angle_alpha    90
_cell_angle_beta     90
_cell_angle_gamma    120

_symmetry_space_group_name_H-M    "P 1"
_symmetry_int_tables_number       1

loop_
  _symmetry_equiv_pos_as_xyz
  'x, y, z'

loop_
  _atom_site_label
  _atom_site_occupancy
  _atom_site_fract_x
  _atom_site_fract_y
  _atom_site_fract_z
  _atom_site_thermal_displace_type
  _atom_site_B_iso_or_equiv
  _atom_site_type_symbol
  Fe1      1.0000 0.55665  0.35459  0.12152  Biso   1.000  Fe
  Fe2      1.0000 0.05795  0.35938  0.11846  Biso   1.000  Fe
  Fe3      1.0000 0.47825  0.05755  0.45304  Biso   1.000  Fe
  Fe4      1.0000 0.97640  0.05673  0.45399  Biso   1.000  Fe
  Fe5      1.0000 0.14596  0.72945  0.78458  Biso   1.000  Fe
  Fe6      1.0000 0.64696  0.72782  0.78728  Biso   1.000  Fe
  C1       1.0000 0.96970  0.55945  0.28664  Biso   1.000  C
  C2       1.0000 0.63028  0.18468  0.61961  Biso   1.000  C
  C3       1.0000 0.39035  0.16850  0.95277  Biso   1.000  C
  H1       1.0000 0.46664  0.01953  0.03334  Biso   1.000  H
  H2       1.0000 0.38443  0.17512  0.20993  Biso   1.000  H
  H3       1.0000 0.47319  0.50548  0.03311  Biso   1.000  H
  H4       1.0000 0.39450  0.69272  0.20744  Biso   1.000  H
  H5       1.0000 0.71298  0.02941  0.03367  Biso   1.000  H
  H6       1.0000 0.63586  0.18987  0.20782  Biso   1.000  H
  H7       1.0000 0.71654  0.53359  0.03183  Biso   1.000  H
  H8       1.0000 0.65585  0.70079  0.20792  Biso   1.000  H
  H9       1.0000 0.97632  0.02842  0.03007  Biso   1.000  H
  H10      1.0000 0.89363  0.21199  0.20557  Biso   1.000  H
  H11      1.0000 0.98817  0.54256  0.03033  Biso   1.000  H
  H12      1.0000 0.89677  0.70405  0.20328  Biso   1.000  H
  H13      1.0000 0.23013  0.03223  0.03480  Biso   1.000  H
  H14      1.0000 0.13677  0.20009  0.20663  Biso   1.000  H
  H15      1.0000 0.22467  0.51782  0.03272  Biso   1.000  H
  H16      1.0000 0.13022  0.67056  0.20754  Biso   1.000  H
  H17      1.0000 0.26740  0.18882  0.28698  Biso   1.000  H
  H18      1.0000 0.24423  0.92343  0.28729  Biso   1.000  H
  H19      1.0000 0.76872  0.96265  0.28518  Biso   1.000  H
  H20      1.0000 0.80405  0.75489  0.28512  Biso   1.000  H
  H21      1.0000 0.73678  0.29750  0.28641  Biso   1.000  H
  H22      1.0000 0.63685  0.38706  0.28575  Biso   1.000  H
  H23      1.0000 0.05492  0.05125  0.28783  Biso   1.000  H
  H24      1.0000 0.09956  0.35148  0.28723  Biso   1.000  H
  H25      1.0000 0.38883  0.73120  0.36536  Biso   1.000  H
  H26      1.0000 0.32854  0.90797  0.54371  Biso   1.000  H
  H27      1.0000 0.37908  0.18522  0.36564  Biso   1.000  H
  H28      1.0000 0.32740  0.40837  0.53998  Biso   1.000  H
  H29      1.0000 0.65235  0.72425  0.36619  Biso   1.000  H
  H30      1.0000 0.56350  0.88944  0.53989  Biso   1.000  H
  H31      1.0000 0.63325  0.20564  0.36445  Biso   1.000  H
  H32      1.0000 0.55610  0.36509  0.54076  Biso   1.000  H
  H33      1.0000 0.90532  0.73694  0.36644  Biso   1.000  H
  H34      1.0000 0.81086  0.88526  0.54036  Biso   1.000  H
  H35      1.0000 0.89451  0.23295  0.36582  Biso   1.000  H
  H36      1.0000 0.79844  0.38451  0.53868  Biso   1.000  H
  H37      1.0000 0.13834  0.70892  0.37129  Biso   1.000  H
  H38      1.0000 0.05721  0.91180  0.54230  Biso   1.000  H
  H39      1.0000 0.14248  0.22916  0.36844  Biso   1.000  H
  H40      1.0000 0.04177  0.38498  0.54329  Biso   1.000  H
  H41      1.0000 0.02792  0.62611  0.61884  Biso   1.000  H
  H42      1.0000 0.90211  0.37834  0.62038  Biso   1.000  H
  H43      1.0000 0.45445  0.64904  0.61938  Biso   1.000  H
  H44      1.0000 0.43799  0.38342  0.61960  Biso   1.000  H
  H45      1.0000 0.10667  0.16120  0.62213  Biso   1.000  H
  H46      1.0000 0.96195  0.97198  0.62147  Biso   1.000  H
  H47      1.0000 0.75886  0.65729  0.62060  Biso   1.000  H
  H48      1.0000 0.72286  0.88067  0.61987  Biso   1.000  H
  H49      1.0000 0.04497  0.40755  0.69800  Biso   1.000  H
  H50      1.0000 0.99688  0.58342  0.87532  Biso   1.000  H
  H51      1.0000 0.05808  0.90178  0.69848  Biso   1.000  H
  H52      1.0000 0.99032  0.07421  0.87302  Biso   1.000  H
  H53      1.0000 0.32634  0.41018  0.69826  Biso   1.000  H
  H54      1.0000 0.22788  0.55274  0.87115  Biso   1.000  H
  H55      1.0000 0.31707  0.89988  0.69562  Biso   1.000  H
  H56      1.0000 0.23463  0.06064  0.87184  Biso   1.000  H
  H57      1.0000 0.56491  0.38500  0.69834  Biso   1.000  H
  H58      1.0000 0.47921  0.54159  0.87406  Biso   1.000  H
  H59      1.0000 0.57196  0.89206  0.69886  Biso   1.000  H
  H60      1.0000 0.47188  0.04377  0.87050  Biso   1.000  H
  H61      1.0000 0.80429  0.39313  0.70265  Biso   1.000  H
  H62      1.0000 0.72734  0.57399  0.87542  Biso   1.000  H
  H63      1.0000 0.81032  0.89056  0.70101  Biso   1.000  H
  H64      1.0000 0.71706  0.05711  0.87532  Biso   1.000  H
  H65      1.0000 0.73411  0.78253  0.95667  Biso   1.000  H
  H66      1.0000 0.61324  0.51659  0.95351  Biso   1.000  H
  H67      1.0000 0.31702  0.67931  0.95263  Biso   1.000  H
  H68      1.0000 0.26628  0.37816  0.95109  Biso   1.000  H
  H69      1.0000 0.09756  0.53221  0.95213  Biso   1.000  H
  H70      1.0000 0.12347  0.79852  0.95377  Biso   1.000  H
  H71      1.0000 0.59224  0.05997  0.95313  Biso   1.000  H
  H72      1.0000 0.72840  0.27984  0.95507  Biso   1.000  H
  Ni1      1.0000 0.30778  0.85714  0.12131  Biso   1.000  Ni
  Ni2      1.0000 0.30725  0.35409  0.12128  Biso   1.000  Ni
  Ni3      1.0000 0.55731  0.85562  0.12049  Biso   1.000  Ni
  Ni4      1.0000 0.80554  0.85414  0.11829  Biso   1.000  Ni
  Ni5      1.0000 0.80644  0.35582  0.11804  Biso   1.000  Ni
  Ni6      1.0000 0.05725  0.85552  0.11883  Biso   1.000  Ni
  Ni7      1.0000 0.22644  0.55563  0.45719  Biso   1.000  Ni
  Ni8      1.0000 0.22761  0.05757  0.45610  Biso   1.000  Ni
  Ni9      1.0000 0.47620  0.55324  0.45143  Biso   1.000  Ni
  Ni10     1.0000 0.72626  0.55443  0.45218  Biso   1.000  Ni
  Ni11     1.0000 0.72578  0.05372  0.45241  Biso   1.000  Ni
  Ni12     1.0000 0.97590  0.55508  0.45555  Biso   1.000  Ni
  Ni13     1.0000 0.89712  0.23309  0.78855  Biso   1.000  Ni
  Ni14     1.0000 0.89677  0.73048  0.78833  Biso   1.000  Ni
  Ni15     1.0000 0.14772  0.23116  0.78349  Biso   1.000  Ni
  Ni16     1.0000 0.39749  0.22957  0.78438  Biso   1.000  Ni
  Ni17     1.0000 0.39696  0.72732  0.78458  Biso   1.000  Ni
  Ni18     1.0000 0.64685  0.22766  0.78746  Biso   1.000  Ni
  O1       1.0000 0.47451  0.02752  0.07595  Biso   1.000  O
  O2       1.0000 0.39395  0.19136  0.16740  Biso   1.000  O
  O3       1.0000 0.47515  0.51721  0.07582  Biso   1.000  O
  O4       1.0000 0.39059  0.68817  0.16520  Biso   1.000  O
  O5       1.0000 0.72218  0.02152  0.07573  Biso   1.000  O
  O6       1.0000 0.63889  0.19162  0.16495  Biso   1.000  O
  O7       1.0000 0.71816  0.51711  0.07436  Biso   1.000  O
  O8       1.0000 0.63994  0.68350  0.16583  Biso   1.000  O
  O9       1.0000 0.97557  0.03017  0.07237  Biso   1.000  O
  O10      1.0000 0.89456  0.19474  0.16317  Biso   1.000  O
  O11      1.0000 0.97645  0.52035  0.07273  Biso   1.000  O
  O12      1.0000 0.89074  0.69121  0.16093  Biso   1.000  O
  O13      1.0000 0.22485  0.02313  0.07726  Biso   1.000  O
  O14      1.0000 0.13694  0.19247  0.16389  Biso   1.000  O
  O15      1.0000 0.22201  0.52058  0.07549  Biso   1.000  O
  O16      1.0000 0.13764  0.68073  0.16493  Biso   1.000  O
  O17      1.0000 0.94297  0.73889  0.28715  Biso   1.000  O
  O18      1.0000 0.87992  0.32814  0.28582  Biso   1.000  O
  O19      1.0000 0.08544  0.61133  0.28687  Biso   1.000  O
  O20      1.0000 0.31388  0.09761  0.28776  Biso   1.000  O
  O21      1.0000 0.73094  0.78079  0.28417  Biso   1.000  O
  O22      1.0000 0.64438  0.23737  0.28619  Biso   1.000  O
  O23      1.0000 0.12789  0.22512  0.28769  Biso   1.000  O
  O24      1.0000 0.39226  0.72758  0.40759  Biso   1.000  O
  O25      1.0000 0.31659  0.89535  0.50170  Biso   1.000  O
  O26      1.0000 0.39295  0.21185  0.40784  Biso   1.000  O
  O27      1.0000 0.31294  0.39253  0.49783  Biso   1.000  O
  O28      1.0000 0.64326  0.72010  0.40846  Biso   1.000  O
  O29      1.0000 0.55732  0.88789  0.49719  Biso   1.000  O
  O30      1.0000 0.63817  0.21472  0.40728  Biso   1.000  O
  O31      1.0000 0.55800  0.38130  0.49811  Biso   1.000  O
  O32      1.0000 0.89712  0.73196  0.40897  Biso   1.000  O
  O33      1.0000 0.81301  0.89160  0.49756  Biso   1.000  O
  O34      1.0000 0.89593  0.22098  0.40834  Biso   1.000  O
  O35      1.0000 0.80732  0.38659  0.49634  Biso   1.000  O
  O36      1.0000 0.14369  0.72205  0.41367  Biso   1.000  O
  O37      1.0000 0.05819  0.89432  0.49999  Biso   1.000  O
  O38      1.0000 0.14121  0.22281  0.41125  Biso   1.000  O
  O39      1.0000 0.05564  0.37890  0.50144  Biso   1.000  O
  O40      1.0000 0.54121  0.23593  0.61889  Biso   1.000  O
  O41      1.0000 0.60477  0.95104  0.61905  Biso   1.000  O
  O42      1.0000 0.74711  0.36344  0.62061  Biso   1.000  O
  O43      1.0000 0.99384  0.44557  0.62059  Biso   1.000  O
  O44      1.0000 0.38944  0.46989  0.61900  Biso   1.000  O
  O45      1.0000 0.04498  0.98378  0.62125  Biso   1.000  O
  O46      1.0000 0.79301  0.84267  0.62064  Biso   1.000  O
  O47      1.0000 0.06214  0.40332  0.73958  Biso   1.000  O
  O48      1.0000 0.98617  0.57153  0.83272  Biso   1.000  O
  O49      1.0000 0.06319  0.89187  0.74084  Biso   1.000  O
  O50      1.0000 0.98363  0.06870  0.83088  Biso   1.000  O
  O51      1.0000 0.31483  0.39649  0.74059  Biso   1.000  O
  O52      1.0000 0.22771  0.56609  0.82851  Biso   1.000  O
  O53      1.0000 0.31052  0.89264  0.73784  Biso   1.000  O
  O54      1.0000 0.22881  0.05634  0.82912  Biso   1.000  O
  O55      1.0000 0.56730  0.40361  0.74082  Biso   1.000  O
  O56      1.0000 0.48276  0.56299  0.83162  Biso   1.000  O
  O57      1.0000 0.56678  0.88987  0.74159  Biso   1.000  O
  O58      1.0000 0.47817  0.05799  0.82813  Biso   1.000  O
  O59      1.0000 0.81334  0.39784  0.74499  Biso   1.000  O
  O60      1.0000 0.72806  0.56540  0.83268  Biso   1.000  O
  O61      1.0000 0.81174  0.89683  0.74381  Biso   1.000  O
  O62      1.0000 0.72770  0.05322  0.83305  Biso   1.000  O
  O63      1.0000 0.46995  0.40661  0.95317  Biso   1.000  O
  O64      1.0000 0.27146  0.09633  0.95126  Biso   1.000  O
  O65      1.0000 0.42829  0.00583  0.95405  Biso   1.000  O
  O66      1.0000 0.70923  0.60612  0.95448  Biso   1.000  O
  O67      1.0000 0.24155  0.50915  0.95152  Biso   1.000  O
  O68      1.0000 0.05196  0.62506  0.95291  Biso   1.000  O
  O69      1.0000 0.68033  0.09751  0.95335  Biso   1.000  O
