# Supplementary material for: In-situ structure and catalytic mechanism of NiFe and CoFe layered double hydroxides during oxygen evolution
Source: Nat Commun. 2020 May 20;11:2522. doi: 10.1038/s41467-020-16237-1 (PMC7239861; doi:10.1038/s41467-020-16237-1)
Supplement: Supplementary file 2 — Supplementary CIF files [file 41467_2020_16237_MOESM2_ESM.zip › gamma-CoFe-LDH.cif]

data_image0
_cell_length_a       9.8203
_cell_length_b       5.68789
_cell_length_c       7.3671
_cell_angle_alpha    101.068
_cell_angle_beta     82.981
_cell_angle_gamma    90

_symmetry_space_group_name_H-M    "P 1"
_symmetry_int_tables_number       1

loop_
  _symmetry_equiv_pos_as_xyz
  'x, y, z'

loop_
  _atom_site_label
  _atom_site_occupancy
  _atom_site_fract_x
  _atom_site_fract_y
  _atom_site_fract_z
  _atom_site_thermal_displace_type
  _atom_site_B_iso_or_equiv
  _atom_site_type_symbol
  Fe1      1.0000 0.62368  0.72394  0.71950  Biso   1.000  Fe
  Fe2      1.0000 0.12450  0.72262  0.71752  Biso   1.000  Fe
  H1       1.0000 0.29558  0.80476  0.10442  Biso   1.000  H
  H2       1.0000 0.27581  0.85975  0.32623  Biso   1.000  H
  H3       1.0000 0.96106  0.62764  0.10661  Biso   1.000  H
  H4       1.0000 0.94466  0.67839  0.32461  Biso   1.000  H
  H5       1.0000 0.70223  0.36567  0.32705  Biso   1.000  H
  H6       1.0000 0.72095  0.30585  0.10465  Biso   1.000  H
  H7       1.0000 0.05336  0.12882  0.11367  Biso   1.000  H
  H8       1.0000 0.03511  0.18201  0.33198  Biso   1.000  H
  K1       1.0000 0.63096  0.82891  0.22543  Biso   1.000  K
  K2       1.0000 0.36612  0.32241  0.21515  Biso   1.000  K
  Co1      1.0000 0.87418  0.47718  0.71995  Biso   1.000  Co
  Co2      1.0000 0.87418  0.98055  0.71982  Biso   1.000  Co
  Co3      1.0000 0.37517  0.98053  0.71667  Biso   1.000  Co
  Co4      1.0000 0.37557  0.47664  0.71740  Biso   1.000  Co
  Co5      1.0000 0.12495  0.22631  0.71893  Biso   1.000  Co
  Co6      1.0000 0.62425  0.22653  0.71991  Biso   1.000  Co
  O1       1.0000 0.53066  0.51602  0.85736  Biso   1.000  O
  O2       1.0000 0.21981  0.94034  0.58136  Biso   1.000  O
  O3       1.0000 0.27623  0.76385  0.85296  Biso   1.000  O
  O4       1.0000 0.02896  0.00700  0.85433  Biso   1.000  O
  O5       1.0000 0.52752  0.00854  0.85694  Biso   1.000  O
  O6       1.0000 0.77501  0.76467  0.85580  Biso   1.000  O
  O7       1.0000 0.21934  0.44697  0.58175  Biso   1.000  O
  O8       1.0000 0.03123  0.51453  0.85506  Biso   1.000  O
  O9       1.0000 0.71966  0.94073  0.58384  Biso   1.000  O
  O10      1.0000 0.47401  0.69610  0.57959  Biso   1.000  O
  O11      1.0000 0.97257  0.69591  0.58385  Biso   1.000  O
  O12      1.0000 0.28205  0.25746  0.85082  Biso   1.000  O
  O13      1.0000 0.78020  0.25932  0.85446  Biso   1.000  O
  O14      1.0000 0.96814  0.19199  0.58696  Biso   1.000  O
  O15      1.0000 0.71853  0.44720  0.58253  Biso   1.000  O
  O16      1.0000 0.46977  0.19071  0.58235  Biso   1.000  O
  O17      1.0000 0.34397  0.81265  0.21504  Biso   1.000  O
  O18      1.0000 0.90252  0.71160  0.21789  Biso   1.000  O
  O19      1.0000 0.65338  0.31624  0.21720  Biso   1.000  O
  O20      1.0000 0.09365  0.21511  0.22203  Biso   1.000  O
