# Supplementary material for: In-situ structure and catalytic mechanism of NiFe and CoFe layered double hydroxides during oxygen evolution
Source: Nat Commun. 2020 May 20;11:2522. doi: 10.1038/s41467-020-16237-1 (PMC7239861; doi:10.1038/s41467-020-16237-1)
Supplement: Supplementary file 2 — Supplementary CIF files [file 41467_2020_16237_MOESM2_ESM.zip › gamma-NiFe-LDH.cif]

data_image0
_cell_length_a       9.81774
_cell_length_b       5.66473
_cell_length_c       7.37016
_cell_angle_alpha    100.999
_cell_angle_beta     82.844
_cell_angle_gamma    90

_symmetry_space_group_name_H-M    "P 1"
_symmetry_int_tables_number       1

loop_
  _symmetry_equiv_pos_as_xyz
  'x, y, z'

loop_
  _atom_site_label
  _atom_site_occupancy
  _atom_site_fract_x
  _atom_site_fract_y
  _atom_site_fract_z
  _atom_site_thermal_displace_type
  _atom_site_B_iso_or_equiv
  _atom_site_type_symbol
  Fe1      1.0000 0.90270  0.96924  0.71985  Biso   1.000  Fe
  Fe2      1.0000 0.40383  0.96973  0.71733  Biso   1.000  Fe
  H1       1.0000 0.31861  0.79988  0.10675  Biso   1.000  H
  H2       1.0000 0.29926  0.85327  0.32789  Biso   1.000  H
  H3       1.0000 0.99113  0.61593  0.10675  Biso   1.000  H
  H4       1.0000 0.97398  0.67138  0.32466  Biso   1.000  H
  H5       1.0000 0.71907  0.35104  0.33503  Biso   1.000  H
  H6       1.0000 0.74101  0.29377  0.11181  Biso   1.000  H
  H7       1.0000 0.08158  0.11130  0.11513  Biso   1.000  H
  H8       1.0000 0.06292  0.17855  0.33420  Biso   1.000  H
  K1       1.0000 0.65678  0.81275  0.22028  Biso   1.000  K
  K2       1.0000 0.39010  0.31450  0.21759  Biso   1.000  K
  Ni1      1.0000 0.90304  0.47035  0.72013  Biso   1.000  Ni
  Ni2      1.0000 0.65255  0.70943  0.71822  Biso   1.000  Ni
  Ni3      1.0000 0.15340  0.72923  0.71983  Biso   1.000  Ni
  Ni4      1.0000 0.40378  0.46974  0.71873  Biso   1.000  Ni
  Ni5      1.0000 0.15360  0.23039  0.72072  Biso   1.000  Ni
  Ni6      1.0000 0.65261  0.20988  0.71917  Biso   1.000  Ni
  O1       1.0000 0.56234  0.49223  0.85528  Biso   1.000  O
  O2       1.0000 0.24658  0.94669  0.58324  Biso   1.000  O
  O3       1.0000 0.30217  0.77655  0.85872  Biso   1.000  O
  O4       1.0000 0.05863  0.01256  0.85523  Biso   1.000  O
  O5       1.0000 0.55834  0.99318  0.85596  Biso   1.000  O
  O6       1.0000 0.80521  0.74558  0.85207  Biso   1.000  O
  O7       1.0000 0.24450  0.44728  0.58472  Biso   1.000  O
  O8       1.0000 0.06452  0.51476  0.85579  Biso   1.000  O
  O9       1.0000 0.74679  0.92647  0.58349  Biso   1.000  O
  O10      1.0000 0.50026  0.67854  0.58354  Biso   1.000  O
  O11      1.0000 0.00413  0.70407  0.58132  Biso   1.000  O
  O12      1.0000 0.30786  0.26012  0.85179  Biso   1.000  O
  O13      1.0000 0.80187  0.23606  0.85889  Biso   1.000  O
  O14      1.0000 0.99977  0.19484  0.58870  Biso   1.000  O
  O15      1.0000 0.74284  0.42454  0.58300  Biso   1.000  O
  O16      1.0000 0.50493  0.16176  0.57657  Biso   1.000  O
  O17      1.0000 0.36706  0.80192  0.21674  Biso   1.000  O
  O18      1.0000 0.92885  0.69279  0.21711  Biso   1.000  O
  O19      1.0000 0.67214  0.30589  0.22284  Biso   1.000  O
  O20      1.0000 0.12322  0.19862  0.22178  Biso   1.000  O
