# Supplementary material for: In-situ structure and catalytic mechanism of NiFe and CoFe layered double hydroxides during oxygen evolution
Source: Nat Commun. 2020 May 20;11:2522. doi: 10.1038/s41467-020-16237-1 (PMC7239861; doi:10.1038/s41467-020-16237-1)
Supplement: Supplementary file 2 — Supplementary CIF files [file 41467_2020_16237_MOESM2_ESM.zip › gamma-NiOOH.cif]

data_image0
_cell_length_a       9.77875
_cell_length_b       5.63031
_cell_length_c       7.38154
_cell_angle_alpha    101.215
_cell_angle_beta     82.8245
_cell_angle_gamma    90.4536

_symmetry_space_group_name_H-M    "P 1"
_symmetry_int_tables_number       1

loop_
  _symmetry_equiv_pos_as_xyz
  'x, y, z'

loop_
  _atom_site_label
  _atom_site_occupancy
  _atom_site_fract_x
  _atom_site_fract_y
  _atom_site_fract_z
  _atom_site_thermal_displace_type
  _atom_site_B_iso_or_equiv
  _atom_site_type_symbol
  H1       1.0000 0.31996  0.80863  0.10434  Biso   1.000  H
  H2       1.0000 0.30227  0.85888  0.32644  Biso   1.000  H
  H3       1.0000 0.99649  0.62541  0.11104  Biso   1.000  H
  H4       1.0000 0.97208  0.67772  0.32810  Biso   1.000  H
  H5       1.0000 0.71883  0.35917  0.33227  Biso   1.000  H
  H6       1.0000 0.74915  0.30488  0.10919  Biso   1.000  H
  H7       1.0000 0.08068  0.12551  0.11580  Biso   1.000  H
  H8       1.0000 0.06503  0.18273  0.33374  Biso   1.000  H
  K1       1.0000 0.65897  0.82208  0.21993  Biso   1.000  K
  K2       1.0000 0.39225  0.32157  0.21521  Biso   1.000  K
  Ni1      1.0000 0.90534  0.47406  0.71995  Biso   1.000  Ni
  Ni2      1.0000 0.90489  0.97313  0.71949  Biso   1.000  Ni
  Ni3      1.0000 0.40600  0.97253  0.71575  Biso   1.000  Ni
  Ni4      1.0000 0.65423  0.71921  0.71406  Biso   1.000  Ni
  Ni5      1.0000 0.15581  0.72691  0.72333  Biso   1.000  Ni
  Ni6      1.0000 0.40614  0.47270  0.71701  Biso   1.000  Ni
  Ni7      1.0000 0.15656  0.22748  0.72264  Biso   1.000  Ni
  Ni8      1.0000 0.65476  0.21898  0.71315  Biso   1.000  Ni
  O1       1.0000 0.56486  0.50120  0.85060  Biso   1.000  O
  O2       1.0000 0.25001  0.94246  0.58443  Biso   1.000  O
  O3       1.0000 0.30342  0.77848  0.85969  Biso   1.000  O
  O4       1.0000 0.05811  0.00977  0.85576  Biso   1.000  O
  O5       1.0000 0.55917  0.00414  0.85123  Biso   1.000  O
  O6       1.0000 0.80451  0.75974  0.85044  Biso   1.000  O
  O7       1.0000 0.24626  0.44496  0.58642  Biso   1.000  O
  O8       1.0000 0.07283  0.51083  0.86288  Biso   1.000  O
  O9       1.0000 0.75218  0.93649  0.58152  Biso   1.000  O
  O10      1.0000 0.49903  0.68788  0.58239  Biso   1.000  O
  O11      1.0000 0.00208  0.69070  0.58883  Biso   1.000  O
  O12      1.0000 0.31399  0.25671  0.84952  Biso   1.000  O
  O13      1.0000 0.80807  0.25632  0.85000  Biso   1.000  O
  O14      1.0000 0.00476  0.18784  0.58917  Biso   1.000  O
  O15      1.0000 0.73997  0.43585  0.57429  Biso   1.000  O
  O16      1.0000 0.50891  0.16587  0.57200  Biso   1.000  O
  O17      1.0000 0.36933  0.81193  0.21397  Biso   1.000  O
  O18      1.0000 0.93430  0.71142  0.21846  Biso   1.000  O
  O19      1.0000 0.67654  0.31293  0.21548  Biso   1.000  O
  O20      1.0000 0.11995  0.22039  0.22243  Biso   1.000  O
