# Supplementary material for: In-situ structure and catalytic mechanism of NiFe and CoFe layered double hydroxides during oxygen evolution
Source: Nat Commun. 2020 May 20;11:2522. doi: 10.1038/s41467-020-16237-1 (PMC7239861; doi:10.1038/s41467-020-16237-1)
Supplement: Supplementary file 2 — Supplementary CIF files [file 41467_2020_16237_MOESM2_ESM.zip › MgAl-Hydrotalcite-1R.cif]

data_image0
_cell_length_a       12.3421
_cell_length_b       6.16033
_cell_length_c       7.79741
_cell_angle_alpha    81.1633
_cell_angle_beta     99.2545
_cell_angle_gamma    120.094

_symmetry_space_group_name_H-M    "P 1"
_symmetry_int_tables_number       1

loop_
  _symmetry_equiv_pos_as_xyz
  'x, y, z'

loop_
  _atom_site_label
  _atom_site_occupancy
  _atom_site_fract_x
  _atom_site_fract_y
  _atom_site_fract_z
  _atom_site_thermal_displace_type
  _atom_site_B_iso_or_equiv
  _atom_site_type_symbol
  Mg1      1.0000 0.00141  0.80092  0.33305  Biso   1.000  Mg
  Mg2      1.0000 0.00145  0.30083  0.33029  Biso   1.000  Mg
  Mg3      1.0000 0.25071  0.79893  0.33391  Biso   1.000  Mg
  Mg4      1.0000 0.49951  0.80125  0.32922  Biso   1.000  Mg
  Mg5      1.0000 0.49879  0.29782  0.33272  Biso   1.000  Mg
  Mg6      1.0000 0.75123  0.80407  0.32391  Biso   1.000  Mg
  Al1      1.0000 0.25118  0.30057  0.33138  Biso   1.000  Al
  Al2      1.0000 0.75112  0.29983  0.33308  Biso   1.000  Al
  O1       1.0000 0.16424  0.00685  0.19951  Biso   1.000  O
  O2       1.0000 0.10602  0.12973  0.46561  Biso   1.000  O
  O3       1.0000 0.16458  0.46982  0.20038  Biso   1.000  O
  O4       1.0000 0.09224  0.61541  0.46266  Biso   1.000  O
  O5       1.0000 0.40750  0.98348  0.19951  Biso   1.000  O
  O6       1.0000 0.33737  0.12930  0.46480  Biso   1.000  O
  O7       1.0000 0.39738  0.47172  0.20087  Biso   1.000  O
  O8       1.0000 0.33868  0.59459  0.46322  Biso   1.000  O
  O9       1.0000 0.66343  0.00941  0.19690  Biso   1.000  O
  O10      1.0000 0.60499  0.12993  0.46332  Biso   1.000  O
  O11      1.0000 0.66232  0.46982  0.19540  Biso   1.000  O
  O12      1.0000 0.59465  0.61980  0.46149  Biso   1.000  O
  O13      1.0000 0.90931  0.98340  0.19754  Biso   1.000  O
  O14      1.0000 0.83653  0.12815  0.46119  Biso   1.000  O
  O15      1.0000 0.89544  0.47174  0.19968  Biso   1.000  O
  O16      1.0000 0.83537  0.59491  0.46076  Biso   1.000  O
  O17      1.0000 0.32438  0.01505  0.82975  Biso   1.000  O
  O18      1.0000 0.12355  0.92113  0.82959  Biso   1.000  O
  O19      1.0000 0.16901  0.60520  0.83572  Biso   1.000  O
  O20      1.0000 0.35890  0.49133  0.83256  Biso   1.000  O
  O21      1.0000 0.88108  0.63627  0.83354  Biso   1.000  O
  O22      1.0000 0.91557  0.19243  0.83008  Biso   1.000  O
  O23      1.0000 0.55333  0.00097  0.83038  Biso   1.000  O
  H1       1.0000 0.15520  0.02270  0.07173  Biso   1.000  H
  H2       1.0000 0.11894  0.09876  0.59244  Biso   1.000  H
  H3       1.0000 0.16348  0.49500  0.07287  Biso   1.000  H
  H4       1.0000 0.10720  0.59220  0.58916  Biso   1.000  H
  H5       1.0000 0.38944  0.99817  0.07294  Biso   1.000  H
  H6       1.0000 0.33877  0.10664  0.59239  Biso   1.000  H
  H7       1.0000 0.38460  0.48146  0.07286  Biso   1.000  H
  H8       1.0000 0.34827  0.56271  0.59048  Biso   1.000  H
  H9       1.0000 0.64334  0.03275  0.07084  Biso   1.000  H
  H10      1.0000 0.61001  0.11120  0.59109  Biso   1.000  H
  H11      1.0000 0.65070  0.46085  0.07003  Biso   1.000  H
  H12      1.0000 0.60630  0.60851  0.58773  Biso   1.000  H
  H13      1.0000 0.91004  0.02935  0.07215  Biso   1.000  H
  H14      1.0000 0.85425  0.13422  0.58799  Biso   1.000  H
  H15      1.0000 0.88227  0.50806  0.07350  Biso   1.000  H
  H16      1.0000 0.84088  0.58048  0.58857  Biso   1.000  H
  H17      1.0000 0.33230  0.30854  0.83198  Biso   1.000  H
  H18      1.0000 0.28361  0.51317  0.83203  Biso   1.000  H
  H19      1.0000 0.85875  0.76635  0.83969  Biso   1.000  H
  H20      1.0000 0.97740  0.73814  0.83151  Biso   1.000  H
  H21      1.0000 0.00456  0.33136  0.83010  Biso   1.000  H
  H22      1.0000 0.86976  0.27815  0.84697  Biso   1.000  H
  H23      1.0000 0.48004  0.02761  0.82738  Biso   1.000  H
  H24      1.0000 0.50893  0.81560  0.83104  Biso   1.000  H
  C1       1.0000 0.20501  0.84545  0.83227  Biso   1.000  C
