# Supplementary material for: In-situ structure and catalytic mechanism of NiFe and CoFe layered double hydroxides during oxygen evolution
Source: Nat Commun. 2020 May 20;11:2522. doi: 10.1038/s41467-020-16237-1 (PMC7239861; doi:10.1038/s41467-020-16237-1)
Supplement: Supplementary file 2 — Supplementary CIF files [file 41467_2020_16237_MOESM2_ESM.zip › MgAl-Hydrotalcite-3R.cif]

data_image0
_cell_length_a       12.3329
_cell_length_b       6.16643
_cell_length_c       23.1064
_cell_angle_alpha    90
_cell_angle_beta     90
_cell_angle_gamma    120

_symmetry_space_group_name_H-M    "P 1"
_symmetry_int_tables_number       1

loop_
  _symmetry_equiv_pos_as_xyz
  'x, y, z'

loop_
  _atom_site_label
  _atom_site_occupancy
  _atom_site_fract_x
  _atom_site_fract_y
  _atom_site_fract_z
  _atom_site_thermal_displace_type
  _atom_site_B_iso_or_equiv
  _atom_site_type_symbol
  Al1      1.0000 0.55700  0.35304  0.12106  Biso   1.000  Al
  Al2      1.0000 0.05816  0.35772  0.11928  Biso   1.000  Al
  Al3      1.0000 0.47785  0.05815  0.45267  Biso   1.000  Al
  Al4      1.0000 0.97618  0.05656  0.45420  Biso   1.000  Al
  Al5      1.0000 0.14634  0.73152  0.78526  Biso   1.000  Al
  Al6      1.0000 0.64862  0.73229  0.78736  Biso   1.000  Al
  C1       1.0000 0.96788  0.55665  0.28676  Biso   1.000  C
  C2       1.0000 0.62855  0.18213  0.61924  Biso   1.000  C
  C3       1.0000 0.38910  0.16667  0.95261  Biso   1.000  C
  H1       1.0000 0.47323  0.04117  0.03508  Biso   1.000  H
  H2       1.0000 0.39894  0.18726  0.20776  Biso   1.000  H
  H3       1.0000 0.47816  0.49429  0.03523  Biso   1.000  H
  H4       1.0000 0.39361  0.69193  0.20788  Biso   1.000  H
  H5       1.0000 0.71239  0.03068  0.03358  Biso   1.000  H
  H6       1.0000 0.63004  0.20010  0.20608  Biso   1.000  H
  H7       1.0000 0.70654  0.52054  0.03364  Biso   1.000  H
  H8       1.0000 0.64851  0.67171  0.20594  Biso   1.000  H
  H9       1.0000 0.98596  0.06408  0.03237  Biso   1.000  H
  H10      1.0000 0.90429  0.21974  0.20423  Biso   1.000  H
  H11      1.0000 0.99434  0.53086  0.03269  Biso   1.000  H
  H12      1.0000 0.89608  0.70402  0.20363  Biso   1.000  H
  H13      1.0000 0.23015  0.03184  0.03451  Biso   1.000  H
  H14      1.0000 0.13234  0.20912  0.20554  Biso   1.000  H
  H15      1.0000 0.21359  0.50463  0.03438  Biso   1.000  H
  H16      1.0000 0.12551  0.64903  0.20619  Biso   1.000  H
  H17      1.0000 0.27173  0.18922  0.28799  Biso   1.000  H
  H18      1.0000 0.24478  0.92045  0.28646  Biso   1.000  H
  H19      1.0000 0.76559  0.95713  0.28278  Biso   1.000  H
  H20      1.0000 0.80323  0.75103  0.28518  Biso   1.000  H
  H21      1.0000 0.73176  0.29008  0.28654  Biso   1.000  H
  H22      1.0000 0.63502  0.38792  0.28761  Biso   1.000  H
  H23      1.0000 0.05581  0.05049  0.28747  Biso   1.000  H
  H24      1.0000 0.10003  0.35204  0.28759  Biso   1.000  H
  H25      1.0000 0.39589  0.76315  0.36711  Biso   1.000  H
  H26      1.0000 0.34206  0.92388  0.54114  Biso   1.000  H
  H27      1.0000 0.38401  0.17418  0.36735  Biso   1.000  H
  H28      1.0000 0.32876  0.41063  0.53988  Biso   1.000  H
  H29      1.0000 0.65452  0.72807  0.36555  Biso   1.000  H
  H30      1.0000 0.55540  0.89846  0.53768  Biso   1.000  H
  H31      1.0000 0.62359  0.19564  0.36610  Biso   1.000  H
  H32      1.0000 0.55099  0.34651  0.53814  Biso   1.000  H
  H33      1.0000 0.91240  0.75939  0.36802  Biso   1.000  H
  H34      1.0000 0.82156  0.89621  0.53887  Biso   1.000  H
  H35      1.0000 0.90166  0.21823  0.36761  Biso   1.000  H
  H36      1.0000 0.79676  0.38470  0.53897  Biso   1.000  H
  H37      1.0000 0.13834  0.70992  0.37124  Biso   1.000  H
  H38      1.0000 0.05202  0.92400  0.54103  Biso   1.000  H
  H39      1.0000 0.13155  0.21895  0.37000  Biso   1.000  H
  H40      1.0000 0.03417  0.35789  0.54146  Biso   1.000  H
  H41      1.0000 0.02826  0.62783  0.61568  Biso   1.000  H
  H42      1.0000 0.90262  0.37919  0.62147  Biso   1.000  H
  H43      1.0000 0.45600  0.65079  0.61919  Biso   1.000  H
  H44      1.0000 0.43857  0.38278  0.61908  Biso   1.000  H
  H45      1.0000 0.10849  0.16241  0.62376  Biso   1.000  H
  H46      1.0000 0.96293  0.97124  0.62362  Biso   1.000  H
  H47      1.0000 0.76016  0.65787  0.62035  Biso   1.000  H
  H48      1.0000 0.72435  0.88288  0.61892  Biso   1.000  H
  H49      1.0000 0.05068  0.43143  0.70032  Biso   1.000  H
  H50      1.0000 0.00527  0.59247  0.87362  Biso   1.000  H
  H51      1.0000 0.06513  0.88668  0.70024  Biso   1.000  H
  H52      1.0000 0.99280  0.07628  0.87332  Biso   1.000  H
  H53      1.0000 0.32904  0.41478  0.69769  Biso   1.000  H
  H54      1.0000 0.22256  0.56629  0.86945  Biso   1.000  H
  H55      1.0000 0.29772  0.87939  0.69763  Biso   1.000  H
  H56      1.0000 0.23037  0.04097  0.86986  Biso   1.000  H
  H57      1.0000 0.57519  0.42199  0.69998  Biso   1.000  H
  H58      1.0000 0.49124  0.55490  0.87201  Biso   1.000  H
  H59      1.0000 0.58023  0.88748  0.70056  Biso   1.000  H
  H60      1.0000 0.47016  0.04308  0.87036  Biso   1.000  H
  H61      1.0000 0.80342  0.39359  0.70272  Biso   1.000  H
  H62      1.0000 0.72185  0.58674  0.87398  Biso   1.000  H
  H63      1.0000 0.80169  0.88301  0.70262  Biso   1.000  H
  H64      1.0000 0.71041  0.03345  0.87401  Biso   1.000  H
  H65      1.0000 0.73404  0.78255  0.95836  Biso   1.000  H
  H66      1.0000 0.61222  0.51606  0.95354  Biso   1.000  H
  H67      1.0000 0.31393  0.67320  0.95345  Biso   1.000  H
  H68      1.0000 0.26207  0.37083  0.95048  Biso   1.000  H
  H69      1.0000 0.09778  0.53003  0.95159  Biso   1.000  H
  H70      1.0000 0.12137  0.79545  0.95447  Biso   1.000  H
  H71      1.0000 0.59050  0.05629  0.95312  Biso   1.000  H
  H72      1.0000 0.72803  0.27627  0.95292  Biso   1.000  H
  Mg1      1.0000 0.30704  0.85469  0.12113  Biso   1.000  Mg
  Mg2      1.0000 0.30690  0.35286  0.12152  Biso   1.000  Mg
  Mg3      1.0000 0.55733  0.85420  0.12076  Biso   1.000  Mg
  Mg4      1.0000 0.80594  0.85371  0.11823  Biso   1.000  Mg
  Mg5      1.0000 0.80674  0.35483  0.11823  Biso   1.000  Mg
  Mg6      1.0000 0.05766  0.85461  0.11924  Biso   1.000  Mg
  Mg7      1.0000 0.22559  0.55539  0.45756  Biso   1.000  Mg
  Mg8      1.0000 0.22674  0.05850  0.45607  Biso   1.000  Mg
  Mg9      1.0000 0.47642  0.55409  0.45061  Biso   1.000  Mg
  Mg10     1.0000 0.72631  0.55564  0.45176  Biso   1.000  Mg
  Mg11     1.0000 0.72590  0.05491  0.45242  Biso   1.000  Mg
  Mg12     1.0000 0.97558  0.55676  0.45595  Biso   1.000  Mg
  Mg13     1.0000 0.89710  0.23402  0.78900  Biso   1.000  Mg
  Mg14     1.0000 0.89695  0.73163  0.78864  Biso   1.000  Mg
  Mg15     1.0000 0.14886  0.23433  0.78291  Biso   1.000  Mg
  Mg16     1.0000 0.39826  0.23268  0.78378  Biso   1.000  Mg
  Mg17     1.0000 0.39834  0.73034  0.78432  Biso   1.000  Mg
  Mg18     1.0000 0.64771  0.23100  0.78785  Biso   1.000  Mg
  O1       1.0000 0.47843  0.04146  0.07741  Biso   1.000  O
  O2       1.0000 0.40209  0.19826  0.16545  Biso   1.000  O
  O3       1.0000 0.47897  0.50762  0.07758  Biso   1.000  O
  O4       1.0000 0.39003  0.68682  0.16595  Biso   1.000  O
  O5       1.0000 0.72267  0.01931  0.07515  Biso   1.000  O
  O6       1.0000 0.63467  0.19934  0.16360  Biso   1.000  O
  O7       1.0000 0.71047  0.50667  0.07578  Biso   1.000  O
  O8       1.0000 0.63509  0.66541  0.16406  Biso   1.000  O
  O9       1.0000 0.98074  0.04717  0.07419  Biso   1.000  O
  O10      1.0000 0.90236  0.20008  0.16215  Biso   1.000  O
  O11      1.0000 0.98088  0.51046  0.07470  Biso   1.000  O
  O12      1.0000 0.89037  0.68951  0.16160  Biso   1.000  O
  O13      1.0000 0.22454  0.02189  0.07665  Biso   1.000  O
  O14      1.0000 0.13290  0.19846  0.16315  Biso   1.000  O
  O15      1.0000 0.21363  0.51107  0.07682  Biso   1.000  O
  O16      1.0000 0.13396  0.66349  0.16395  Biso   1.000  O
  O17      1.0000 0.94145  0.73798  0.28798  Biso   1.000  O
  O18      1.0000 0.87802  0.32423  0.28540  Biso   1.000  O
  O19      1.0000 0.08454  0.60960  0.28660  Biso   1.000  O
  O20      1.0000 0.31653  0.09372  0.28805  Biso   1.000  O
  O21      1.0000 0.72876  0.77446  0.28341  Biso   1.000  O
  O22      1.0000 0.63949  0.23393  0.28619  Biso   1.000  O
  O23      1.0000 0.12903  0.22557  0.28779  Biso   1.000  O
  O24      1.0000 0.39638  0.74593  0.40887  Biso   1.000  O
  O25      1.0000 0.32491  0.90457  0.49978  Biso   1.000  O
  O26      1.0000 0.39697  0.20547  0.40913  Biso   1.000  O
  O27      1.0000 0.31254  0.39289  0.49814  Biso   1.000  O
  O28      1.0000 0.64340  0.72223  0.40743  Biso   1.000  O
  O29      1.0000 0.55298  0.89701  0.49528  Biso   1.000  O
  O30      1.0000 0.63010  0.20774  0.40850  Biso   1.000  O
  O31      1.0000 0.55390  0.36607  0.49587  Biso   1.000  O
  O32      1.0000 0.90127  0.74906  0.41011  Biso   1.000  O
  O33      1.0000 0.82069  0.90045  0.49644  Biso   1.000  O
  O34      1.0000 0.90017  0.21388  0.40989  Biso   1.000  O
  O35      1.0000 0.80712  0.38735  0.49702  Biso   1.000  O
  O36      1.0000 0.14388  0.72380  0.41331  Biso   1.000  O
  O37      1.0000 0.05311  0.90229  0.49915  Biso   1.000  O
  O38      1.0000 0.13232  0.21514  0.41247  Biso   1.000  O
  O39      1.0000 0.05123  0.36307  0.49998  Biso   1.000  O
  O40      1.0000 0.53846  0.23156  0.61661  Biso   1.000  O
  O41      1.0000 0.60423  0.94805  0.61893  Biso   1.000  O
  O42      1.0000 0.74586  0.36338  0.62162  Biso   1.000  O
  O43      1.0000 0.99487  0.44741  0.62045  Biso   1.000  O
  O44      1.0000 0.39002  0.47056  0.61900  Biso   1.000  O
  O45      1.0000 0.04663  0.98407  0.62160  Biso   1.000  O
  O46      1.0000 0.79488  0.84466  0.62097  Biso   1.000  O
  O47      1.0000 0.06749  0.42211  0.74144  Biso   1.000  O
  O48      1.0000 0.99435  0.58100  0.83134  Biso   1.000  O
  O49      1.0000 0.06795  0.88533  0.74247  Biso   1.000  O
  O50      1.0000 0.98464  0.07077  0.83155  Biso   1.000  O
  O51      1.0000 0.31542  0.39928  0.73963  Biso   1.000  O
  O52      1.0000 0.22515  0.57698  0.82713  Biso   1.000  O
  O53      1.0000 0.30152  0.88536  0.73963  Biso   1.000  O
  O54      1.0000 0.22600  0.04314  0.82747  Biso   1.000  O
  O55      1.0000 0.57274  0.42346  0.74223  Biso   1.000  O
  O56      1.0000 0.49182  0.57484  0.82994  Biso   1.000  O
  O57      1.0000 0.57228  0.88560  0.74284  Biso   1.000  O
  O58      1.0000 0.47855  0.06167  0.82841  Biso   1.000  O
  O59      1.0000 0.81463  0.39987  0.74466  Biso   1.000  O
  O60      1.0000 0.72402  0.57600  0.83161  Biso   1.000  O
  O61      1.0000 0.80480  0.89092  0.74508  Biso   1.000  O
  O62      1.0000 0.72431  0.03967  0.83214  Biso   1.000  O
  O63      1.0000 0.46870  0.40643  0.95355  Biso   1.000  O
  O64      1.0000 0.26948  0.09317  0.95024  Biso   1.000  O
  O65      1.0000 0.42748  0.00341  0.95439  Biso   1.000  O
  O66      1.0000 0.70881  0.60562  0.95417  Biso   1.000  O
  O67      1.0000 0.23750  0.50313  0.95199  Biso   1.000  O
  O68      1.0000 0.05020  0.62019  0.95314  Biso   1.000  O
  O69      1.0000 0.67896  0.09272  0.95265  Biso   1.000  O
